# Supplementary material for: Microbial Community and Functional Analysis of Regionally Produced Traditional Korean Grain Vinegar
Source: Microorganisms. 2025 Jun 4;13(6):1308. doi: 10.3390/microorganisms13061308 (PMC12195155; doi:10.3390/microorganisms13061308)
Supplement: Supplementary file 1 [file microorganisms-13-01308-s001.zip]

Archive with 1 entries (1 files):
- microorganisms-3609816-supplementary.pdf
